# Supplementary material for: AI-Driven Control Strategies for Biomimetic Robotics: Trends, Challenges, and Future Directions
Source: Biomimetics (Basel). 2025 Jul 14;10(7):460. doi: 10.3390/biomimetics10070460 (PMC12292875; doi:10.3390/biomimetics10070460)
Supplement: Supplementary file 1 [file biomimetics-10-00460-s001.zip]

Archive with 1 entries (1 files):
- biomimetics-3672908-supplementary.pdf
